# Supplementary material for: How wide is the cone of direct gaze?
Source: R Soc Open Sci. 2018 Aug 1;5(8):180249. doi: 10.1098/rsos.180249 (PMC6124122; doi:10.1098/rsos.180249)
Supplement: supplementary data [file rsos180249supp1.xlsx]

## Sheet: Sheet1
		no	ref
		1	Senju A, Johnson MH. The eye contact effect: mechanisms and development. Trends in cognitive sciences. 2009 Mar 1;13(3):127-34.
		2	Hamilton AF. Gazing at me: the importance of social meaning in understanding direct-gaze cues. Phil. Trans. R. Soc. B. 2016 Jan 19;371(1686):20150080.
		3	Farroni T, Csibra G, Simion F, Johnson MH. Eye contact detection in humans from birth. Proceedings of the National Academy of Sciences. 2002 Jul 9;99(14):9602-5.
		4	von Grünau M, Anston C. The detection of gaze direction: A stare-in-the-crowd effect. Perception. 1995 Nov;24(11):1297-313.
		5	Stein T, Senju A, Peelen MV, Sterzer P. Eye contact facilitates awareness of faces during interocular suppression. Cognition. 2011 May 1;119(2):307-11.
		6	Mares I, Smith ML, Johnson MH, Senju A. Direct gaze facilitates rapid orienting to faces: Evidence from express saccades and saccadic potentials. Biological psychology. 2016 Dec 1;121:84-90.
		7	Gamer M, Hecht H. Are you looking at me? Measuring the cone of gaze. Journal of Experimental Psychology: Human Perception and Performance. 2007 Jun;33(3):705.
		8	Jenkins J, Langton SR. Configural processing in the perception of eye-gaze direction. Perception. 2003 Oct;32(10):1181-8.
		9	Langton SR, Honeyman H, Tessler E. The influence of head contour and nose angle on the perception of eye-gaze direction. Perception & psychophysics. 2004 Jul 1;66(5):752-71.
		10	Mareschal I, Calder AJ, Dadds MR, Clifford CW. Gaze categorization under uncertainty: Psychophysics and modeling. Journal of Vision. 2013 Apr 1;13(5):18-.
		11	Anstis SM, Mayhew JW, Morley T. The perception of where a face or television'portrait'is looking. The American journal of psychology. 1969 Dec 1;82(4):474-89.
		12	Otsuka Y, Mareschal I, Clifford CW. Testing the dual-route model of perceived gaze direction: Linear combination of eye and head cues. Journal of vision. 2016 Jun 1;16(8):8-.
		13	Todorović D. The effect of face eccentricity on the perception of gaze direction. Perception. 2009 Jan;38(1):109-32.
		14	Imai T, Sekiguchi D, Inami M, Kawakami N, Tachi S. Measuring gaze direction perception capability of humans to design human centered communication systems. Presence: Teleoperators & Virtual Environments. 2006 Apr;15(2):123-38.
		15	Atabaki A, Marciniak K, Dicke PW, Thier P. Assessing the precision of gaze following using a stereoscopic 3D virtual reality setting. Vision research. 2015 Jul 1;112:68-82.
		16	Gamer M, Hecht H, Seipp N, Hiller W. Who is looking at me? The cone of gaze widens in social phobia. Cognition and Emotion. 2011 Jun 1;25(4):756-64.
		17	Harbort J, Witthöft M, Spiegel J, Nick K, Hecht H. The widening of the gaze cone in patients with social anxiety disorder and its normalization after CBT. Behaviour research and therapy. 2013 Jul 1;51(7):359-67.
		18	Jun YY, Mareschal I, Clifford CW, Dadds MR. Cone of direct gaze as a marker of social anxiety in males. Psychiatry research. 2013 Nov 30;210(1):193-8.
		19	Ewbank MP, Jennings C, Calder AJ. Why are you angry with me? Facial expressions of threat influence perception of gaze direction. Journal of Vision. 2009 Nov 1;9(12):16-.
		20	Stoyanova RS, Ewbank MP, Calder AJ. “You talkin’to me?” Self-relevant auditory signals influence perception of gaze direction. Psychological Science. 2010 Dec;21(12):1765-9.
		21	Mareschal I, Otsuka Y, Clifford CW. A generalized tendency toward direct gaze with uncertainty. Journal of vision. 2014 Oct 1;14(12):27-.
		22	Fesharaki H, Rezaei L, Farrahi F, Banihashem T, Jahanbakhshi A. Normal interpupillary distance values in an Iranian population. Journal of ophthalmic & vision research. 2012 Jul;7(3):231.
		23	Brainard DH, Vision S. The psychophysics toolbox. Spatial vision. 1997 Jan 1;10:433-6.
		24	Kleiner M, Brainard D, Pelli D, Ingling A, Murray R, Broussard C. What’s new in Psychtoolbox-3. Perception. 2007 Aug 27;36(14):1.
		25	Pelli DG. The VideoToolbox software for visual psychophysics: Transforming numbers into movies. Spatial vision. 1997 Jan 1;10(4):437-42.
		26	Mareschal I, Calder AJ, Clifford CW. Humans have an expectation that gaze is directed toward them. Current Biology. 2013 Apr 22;23(8):717-21.
		27	Zhuang Z, Landsittel D, Benson S, Roberge R, Shaffer R. Facial anthropometric differences among gender, ethnicity, and age groups. Annals of occupational hygiene. 2010 Mar 10;54(4):391-402.
		28	Cheleski DJ, Mareschal I, Calder AJ, Clifford CW. Eye gaze is not coded by cardinal mechanisms alone. InProc. R. Soc. B 2013 Aug 7 (Vol. 280, No. 1764, p. 20131049). The Royal Society.

## Sheet: Sheet2
			Gaze direction (deg)
task/measure	opacity	Pt	-12	-9	-6	-3	0	3	6	9	12	SD (of pointer responses)
Pointer/median response	0	1	-29.7258	-17.4577	-15.8813	-8.54666	-0.795877	0.0795837	10.645	21.2669	20.1494	12.8899
Pointer/median response	0	2	-27.1008	-25.684	-20.7424	-15.136	-5.49929	-0.636721	4.54301	16.9589	22.124	10.0007
Pointer/median response	0	3	-27.371	-25.1508	-29.3707	-18.2967	-3.0254	5.97944	18.8862	21.9429	22.8864	8.69725
Pointer/median response	0	4	-29.2682	-22.3681	-19.137	-3.10504	-3.58335	0	10.4032	14.2312	16.6264	8.98746
Pointer/median response	0	5	-36.0804	-29.8171	-25.5913	-4.93992	-3.02535	-3.18474	7.68965	24.0131	32.516	8.58734
Pointer/median response	0	6	-11.7807	-12.8396	-6.55834	1.11415	-0.557052	2.30839	7.1014	12.8398	14.0687	6.84608
Pointer/median response	0	7	-26.6563	-17.5443	-12.3528	-5.25952	-2.70665	1.75104	10.5778	16.2105	18.3786	9.13309
Pointer/median response	0	8	-27.642	-24.2867	-17.2909	-4.70166	-2.62741	5.09971	11.5427	13.985	22.1115	18.8245
Pointer/median response	0	9	-39.1019	-34.9442	-23.5396	-2.62698	-1.98984	-0.238733	20.1483	25.5075	37.2691	12.1728
Pointer/median response	0	10	-21.1632	-7.98672	-3.4239	-0.47747	-3.02564	0.716217	0.318323	1.43254	7.66253	9.92262
Pointer/median response	0	11	-25.1527	-22.8855	-20.1502	-13.821	-0.636635	0.795997	7.66301	18.1327	16.4618	8.09089
Pointer/median response	0	12	-33.0821	-27.4612	-14.3133	-2.30839	0.875387	16.0798	17.3811	26.7459	27.0116	10.9998
Pointer/median response	0	13	-32.2327	-24.7119	-8.49061	-3.18479	0.159156	1.67173	16.5427	20.7426	27.4625	11.8676
Pointer/median response	0	14	-16.8777	-16.1294	-8.62748	-2.70673	-0.716217	4.70071	9.67557	18.043	24.362	6.66607
Pointer/median response	0	15	-31.2952	-24.4495	-19.9788	-3.50361	-2.70664	1.67138	12.9228	16.8748	24.6243	8.60562
Pointer/median response	0	16	-22.9731	-18.7135	-17.1242	-5.66763	-0.954978	-1.43259	12.8415	18.0593	21.9429	7.3574
Pointer/median response	0	17	-26.9256	-22.1104	-16.5423	-11.0501	-3.74289	-2.866	9.43405	21.7713	27.9984	8.43986
Pointer/median response	99.97	1	-20.3333	-18.0427	-14.0712	-1.75098	0.477478	-0.0795905	1.59375	22.3682	23.9335	13.3686
Pointer/median response	99.97	2	-23.9264	-24.0133	-13.2497	-3.3442	-1.91028	-1.03461	9.91709	18.9657	21.2544	8.4035
Pointer/median response	99.97	3	-28.631	-26.7449	-21.696	-5.5032	-3.66329	1.59206	17.0419	24.1121	26.477	9.8618
Pointer/median response	99.97	4	-28.632	-26.4795	-14.325	-4.46225	-2.54733	-1.35294	10.6452	15.7982	19.5557	8.72093
Pointer/median response	99.97	5	-37.5749	-28.0884	-23.0592	-5.09977	-2.94567	-1.51218	11.1321	24.7188	29.8191	7.34976
Pointer/median response	99.97	6	-13.4934	-14.7298	-1.35298	0.0795776	1.11422	0.0795776	3.3442	6.61965	8.62693	5.59892
Pointer/median response	99.97	7	-24.3635	-17.0414	-6.14022	-1.51215	-2.54733	-0.954989	4.86586	19.7257	19.3025	6.73465
Pointer/median response	99.97	8	-28.3649	-23.0637	-21.1685	-5.18327	-4.06359	-2.54733	13.4117	15.4692	16.6253	19.8463
Pointer/median response	99.97	9	-41.1948	-35.0154	-23.7538	-4.06205	-0.7958	-0.954978	14.5601	20.3209	27.5489	11.0679
Pointer/median response	99.97	10	-20.671	-6.38027	-4.22153	0.795803	-1.11417	0.71625	0.636655	5.26024	16.4595	9.09345
Pointer/median response	99.97	11	-22.1961	-20.4907	-15.9621	-12.6934	-2.78631	3.5836	10.6468	11.8628	21.8564	7.58963
Pointer/median response	99.97	12	-30.3233	-26.299	-9.91705	-1.11419	0.397891	6.86223	15.2243	24.7119	29.542	9.85375
Pointer/median response	99.97	13	-30.4616	-26.4795	-11.7584	-2.06947	-2.78631	-0.716371	20.3235	24.4505	23.6653	11.0873
Pointer/median response	99.97	14	-16.3767	-11.2123	-4.06205	-3.34417	0.0795776	1.35294	1.11416	12.0296	21.3393	5.14204
Pointer/median response	99.97	15	-23.7519	-19.4712	-12.1973	-3.02536	-1.67137	13.3325	14.4776	20.9127	20.1479	7.77284
Pointer/median response	99.97	16	-20.8276	-21.5978	-8.70743	-1.91024	-1.19378	1.35305	19.0498	23.1448	26.2115	6.33452
Pointer/median response	99.97	17	-28.3594	-25.7684	-19.4713	-5.01981	-3.18485	-1.27335	6.37937	23.2475	25.6794	6.95534
Pointer/median response	99.99	1	-20.6634	-18.4655	-9.83652	-3.98307	-5.50122	2.54748	3.50371	17.5056	18.4622	15.202
Pointer/median response	99.99	2	-21.5166	-18.7133	-10.9759	-4.22153	-3.26447	-0.557056	8.30541	12.5995	17.7081	11.5711
Pointer/median response	99.99	3	-26.7437	-26.8329	-20.2496	-7.10056	-3.0254	3.18479	14.4775	21.4249	23.6007	10.5901
Pointer/median response	99.99	4	-31.963	-25.5913	-16.7305	-5.81916	-3.82255	-3.10512	1.35294	10.323	16.0452	8.37075
Pointer/median response	99.99	5	-28.0884	-20.9133	-11.2937	-3.42387	-3.10504	-0.875387	18.9741	19.7248	24.3622	9.36761
Pointer/median response	99.99	6	-15.8794	-10.8069	-3.02564	0.159165	-1.11426	0.318372	0.716222	0.238735	12.1875	5.42556
Pointer/median response	99.99	7	-22.1123	-12.1082	-8.46629	-1.03461	-0.557056	0.477655	5.82012	16.1321	18.6307	7.55941
Pointer/median response	99.99	8	-24.5371	-20.9133	-14.7277	-9.91721	4.46128	0.636721	12.7824	15.7147	22.7997	20.4058
Pointer/median response	99.99	9	-32.1478	-29.8225	-19.076	-16.2934	-2.94569	-1.59178	-0.636635	5.66852	18.7987	12.9724
Pointer/median response	99.99	10	-9.19482	-2.94574	0.636633	2.30837	0.954978	-2.30843	1.51257	10.7266	17.7137	10.0453
Pointer/median response	99.99	11	-19.8124	-17.7966	-12.9219	-9.75615	-2.70673	1.03457	5.17959	11.5437	15.3015	7.76115
Pointer/median response	99.99	12	-21.8544	-17.7202	-3.74281	-1.8306	0.795828	6.94174	10.243	19.9876	20.9278	12.1573
Pointer/median response	99.99	13	-22.8858	-24.3753	-8.95416	-6.13926	-1.03461	-0.0795776	7.50359	16.8812	27.8205	11.1645
Pointer/median response	99.99	14	-21.0832	-9.83636	-9.99785	-1.83099	-3.18475	1.67138	2.46767	10.4042	14.067	6.86189
Pointer/median response	99.99	15	-19.4755	-13.7402	-3.74289	-0.477472	0.238735	12.6764	17.3774	16.5431	23.7524	9.23783
Pointer/median response	99.99	16	-15.8794	-12.7618	-7.02137	-3.42387	1.19401	2.4682	14.2538	19.3025	21.0834	7.02489
Pointer/median response	99.99	17	-22.026	-16.7085	-14.479	-3.18474	-2.46767	-2.94569	-1.8306	15.549	20.8284	8.10642
Catergorical/proportion 'left'	0	1	1	1	0.9375	0.5	0.1875	0.0625	0	0	0
Catergorical/proportion 'left'	0	2	0.9375	0.9375	0.6875	0.25	0.0625	0	0	0	0
Catergorical/proportion 'left'	0	3	1	1	0.8125	0.625	0.1875	0	0	0	0
Catergorical/proportion 'left'	0	4	1	0.8125	0.6875	0.1875	0	0	0	0	0
Catergorical/proportion 'left'	0	5	1	1	0.875	0.625	0.125	0	0	0	0
Catergorical/proportion 'left'	0	6	0.875	0.8125	0.375	0	0	0	0	0	0
Catergorical/proportion 'left'	0	7	1	1	0.8125	0.375	0.0625	0	0	0	0
Catergorical/proportion 'left'	0	8	0.875	0.75	0.6875	0.1875	0.25	0	0	0	0.0625
Catergorical/proportion 'left'	0	9	1	0.9375	0.75	0.5625	0.125	0.0625	0	0	0
Catergorical/proportion 'left'	0	10	1	0.875	0.5	0.5625	0.0625	0	0	0	0
Catergorical/proportion 'left'	0	11	1	0.9375	0.8125	0.4375	0.0625	0	0	0	0
Catergorical/proportion 'left'	0	12	0.9375	1	0.6875	0.3125	0.0625	0	0	0	0
Catergorical/proportion 'left'	0	13	0.875	0.875	0.8125	0.125	0	0	0	0.0625	0
Catergorical/proportion 'left'	0	14	1	0.9375	0.875	0.375	0	0	0	0	0
Catergorical/proportion 'left'	0	15	1	1	0.8125	0.375	0	0	0	0	0
Catergorical/proportion 'left'	0	16	1	0.9375	0.8125	0.375	0.1875	0.0625	0	0	0
Catergorical/proportion 'left'	0	17	1	0.9375	0.6875	0.5	0.125	0.125	0	0	0
Catergorical/proportion 'direct'	0	1	0	0	0.0625	0.5	0.8125	0.75	0.1875	0.0625	0.0625
Catergorical/proportion 'direct'	0	2	0.0625	0.0625	0.3125	0.75	0.875	0.875	0.5625	0.25	0
Catergorical/proportion 'direct'	0	3	0	0	0.1875	0.375	0.8125	0.8125	0.5	0.0625	0
Catergorical/proportion 'direct'	0	4	0	0.1875	0.3125	0.8125	1	0.75	0.5625	0.0625	0
Catergorical/proportion 'direct'	0	5	0	0	0.125	0.375	0.875	0.8125	0.5	0.125	0
Catergorical/proportion 'direct'	0	6	0.125	0.1875	0.625	1	0.9375	0.75	0.1875	0.25	0.0625
Catergorical/proportion 'direct'	0	7	0	0	0.1875	0.625	0.9375	0.9375	0.5	0.25	0
Catergorical/proportion 'direct'	0	8	0.0625	0.25	0.3125	0.5625	0.5625	0.5625	0.1875	0	0.1875
Catergorical/proportion 'direct'	0	9	0	0.0625	0.25	0.4375	0.875	0.6875	0.5	0.1875	0
Catergorical/proportion 'direct'	0	10	0	0.125	0.5	0.4375	0.9375	1	0.9375	0.875	0.5625
Catergorical/proportion 'direct'	0	11	0	0	0.1875	0.5625	0.875	0.6875	0.0625	0	0
Catergorical/proportion 'direct'	0	12	0.0625	0	0.3125	0.6875	0.625	0.375	0.1875	0	0
Catergorical/proportion 'direct'	0	13	0.0625	0.125	0.1875	0.875	0.9375	0.75	0.5625	0	0
Catergorical/proportion 'direct'	0	14	0	0.0625	0.125	0.625	0.875	0.3125	0.1875	0	0
Catergorical/proportion 'direct'	0	15	0	0	0.1875	0.5625	1	0.875	0.5	0.1875	0
Catergorical/proportion 'direct'	0	16	0	0.0625	0.1875	0.625	0.75	0.625	0.5	0.1875	0
Catergorical/proportion 'direct'	0	17	0	0.0625	0.3125	0.5	0.875	0.6875	0.75	0.3125	0
Catergorical/proportion 'right'	0	1	0	0	0	0	0	0.1875	0.8125	0.9375	0.9375
Catergorical/proportion 'right'	0	2	0	0	0	0	0.0625	0.125	0.4375	0.75	1
Catergorical/proportion 'right'	0	3	0	0	0	0	0	0.1875	0.5	0.9375	1
Catergorical/proportion 'right'	0	4	0	0	0	0	0	0.25	0.4375	0.9375	1
Catergorical/proportion 'right'	0	5	0	0	0	0	0	0.1875	0.5	0.875	1
Catergorical/proportion 'right'	0	6	0	0	0	0	0.0625	0.25	0.8125	0.75	0.9375
Catergorical/proportion 'right'	0	7	0	0	0	0	0	0.0625	0.5	0.75	1
Catergorical/proportion 'right'	0	8	0.0625	0	0	0.25	0.1875	0.4375	0.8125	1	0.75
Catergorical/proportion 'right'	0	9	0	0	0	0	0	0.25	0.5	0.8125	1
Catergorical/proportion 'right'	0	10	0	0	0	0	0	0	0.0625	0.125	0.4375
Catergorical/proportion 'right'	0	11	0	0.0625	0	0	0.0625	0.3125	0.9375	1	1
Catergorical/proportion 'right'	0	12	0	0	0	0	0.3125	0.625	0.8125	1	1
Catergorical/proportion 'right'	0	13	0.0625	0	0	0	0.0625	0.25	0.4375	0.9375	1
Catergorical/proportion 'right'	0	14	0	0	0	0	0.125	0.6875	0.8125	1	1
Catergorical/proportion 'right'	0	15	0	0	0	0.0625	0	0.125	0.5	0.8125	1
Catergorical/proportion 'right'	0	16	0	0	0	0	0.0625	0.3125	0.5	0.8125	1
Catergorical/proportion 'right'	0	17	0	0	0	0	0	0.1875	0.25	0.6875	1
Catergorical/proportion 'left'	99.97	1	1	0.875	0.75	0.375	0.1875	0	0.0625	0	0
Catergorical/proportion 'left'	99.97	2	0.9375	0.9375	0.5625	0	0	0	0	0	0
Catergorical/proportion 'left'	99.97	3	1	1	0.6875	0.3125	0	0	0	0	0
Catergorical/proportion 'left'	99.97	4	1	0.875	0.4375	0.25	0.0625	0	0	0	0
Catergorical/proportion 'left'	99.97	5	1	1	0.8125	0.3125	0.0625	0	0	0	0
Catergorical/proportion 'left'	99.97	6	1	0.9375	0.4375	0.0625	0	0	0	0	0
Catergorical/proportion 'left'	99.97	7	1	1	0.5625	0.125	0	0	0	0	0
Catergorical/proportion 'left'	99.97	8	0.875	0.75	0.5625	0.1875	0.1875	0.125	0.25	0	0
Catergorical/proportion 'left'	99.97	9	1	0.875	0.6875	0.25	0.0625	0	0	0	0
Catergorical/proportion 'left'	99.97	10	1	0.8125	0.4375	0.1875	0.125	0.0625	0.125	0	0
Catergorical/proportion 'left'	99.97	11	1	1	0.75	0.125	0	0.0625	0	0.125	0.0625
Catergorical/proportion 'left'	99.97	12	1	0.9375	0.625	0.4375	0	0	0	0	0
Catergorical/proportion 'left'	99.97	13	1	1	0.5	0.1875	0	0	0	0	0
Catergorical/proportion 'left'	99.97	14	1	1	0.8125	0.125	0.0625	0	0	0	0
Catergorical/proportion 'left'	99.97	15	1	0.875	0.625	0.125	0	0	0	0	0
Catergorical/proportion 'left'	99.97	16	1	0.8125	0.375	0.0625	0	0	0	0	0
Catergorical/proportion 'left'	99.97	17	0.9375	0.6875	0.625	0.3125	0	0.0625	0	0	0
Catergorical/proportion 'direct'	99.97	1	0	0.0625	0.25	0.625	0.75	0.8125	0.5625	0.25	0.0625
Catergorical/proportion 'direct'	99.97	2	0.0625	0.0625	0.4375	1	1	0.9375	0.375	0.125	0
Catergorical/proportion 'direct'	99.97	3	0	0	0.3125	0.6875	0.9375	0.75	0.4375	0	0
Catergorical/proportion 'direct'	99.97	4	0	0.125	0.5625	0.6875	0.9375	0.8125	0.375	0	0
Catergorical/proportion 'direct'	99.97	5	0	0	0.1875	0.6875	0.9375	0.75	0.375	0	0.0625
Catergorical/proportion 'direct'	99.97	6	0	0.0625	0.5625	0.9375	1	1	0.5	0.3125	0.1875
Catergorical/proportion 'direct'	99.97	7	0	0	0.4375	0.875	1	1	0.625	0	0
Catergorical/proportion 'direct'	99.97	8	0.0625	0.1875	0.375	0.75	0.625	0.5	0.375	0.3125	0.125
Catergorical/proportion 'direct'	99.97	9	0	0.0625	0.3125	0.75	0.875	0.625	0.4375	0.125	0
Catergorical/proportion 'direct'	99.97	10	0	0.1875	0.5625	0.8125	0.875	0.9375	0.8125	0.5625	0.5625
Catergorical/proportion 'direct'	99.97	11	0	0	0.25	0.875	1	0.5	0.3125	0	0
Catergorical/proportion 'direct'	99.97	12	0	0.0625	0.375	0.5625	0.875	0.6875	0	0	0
Catergorical/proportion 'direct'	99.97	13	0	0	0.5	0.75	0.9375	0.875	0.5	0.0625	0
Catergorical/proportion 'direct'	99.97	14	0	0	0.125	0.875	0.875	0.8125	0.375	0	0
Catergorical/proportion 'direct'	99.97	15	0	0.125	0.375	0.75	1	0.8125	0.3125	0	0
Catergorical/proportion 'direct'	99.97	16	0	0.1875	0.625	0.9375	1	0.625	0.375	0.125	0
Catergorical/proportion 'direct'	99.97	17	0.0625	0.3125	0.375	0.6875	1	0.9375	0.9375	0.3125	0.125
Catergorical/proportion 'right'	99.97	1	0	0.0625	0	0	0.0625	0.1875	0.375	0.75	0.9375
Catergorical/proportion 'right'	99.97	2	0	0	0	0	0	0.0625	0.625	0.875	1
Catergorical/proportion 'right'	99.97	3	0	0	0	0	0.0625	0.25	0.5625	1	1
Catergorical/proportion 'right'	99.97	4	0	0	0	0.0625	0	0.1875	0.625	1	1
Catergorical/proportion 'right'	99.97	5	0	0	0	0	0	0.25	0.625	1	0.9375
Catergorical/proportion 'right'	99.97	6	0	0	0	0	0	0	0.5	0.6875	0.8125
Catergorical/proportion 'right'	99.97	7	0	0	0	0	0	0	0.375	1	1
Catergorical/proportion 'right'	99.97	8	0.0625	0.0625	0.0625	0.0625	0.1875	0.375	0.375	0.6875	0.875
Catergorical/proportion 'right'	99.97	9	0	0.0625	0	0	0.0625	0.375	0.5625	0.875	1
Catergorical/proportion 'right'	99.97	10	0	0	0	0	0	0	0.0625	0.4375	0.4375
Catergorical/proportion 'right'	99.97	11	0	0	0	0	0	0.4375	0.6875	0.875	0.9375
Catergorical/proportion 'right'	99.97	12	0	0	0	0	0.125	0.3125	1	1	1
Catergorical/proportion 'right'	99.97	13	0	0	0	0.0625	0.0625	0.125	0.5	0.9375	1
Catergorical/proportion 'right'	99.97	14	0	0	0.0625	0	0.0625	0.1875	0.625	1	1
Catergorical/proportion 'right'	99.97	15	0	0	0	0.125	0	0.1875	0.6875	1	1
Catergorical/proportion 'right'	99.97	16	0	0	0	0	0	0.375	0.625	0.875	1
Catergorical/proportion 'right'	99.97	17	0	0	0	0	0	0	0.0625	0.6875	0.875
Catergorical/proportion 'left'	99.99	1	0.9375	0.6875	0.5625	0.25	0	0	0	0	0
Catergorical/proportion 'left'	99.99	2	0.75	0.5625	0.3125	0	0.0625	0	0	0	0
Catergorical/proportion 'left'	99.99	3	1	0.8125	0.625	0.3125	0	0	0	0	0
Catergorical/proportion 'left'	99.99	4	0.8125	0.8125	0.4375	0.25	0.0625	0	0	0	0
Catergorical/proportion 'left'	99.99	5	1	0.6875	0.375	0.125	0	0	0	0	0
Catergorical/proportion 'left'	99.99	6	1	0.75	0.3125	0.0625	0.0625	0	0	0	0
Catergorical/proportion 'left'	99.99	7	0.9375	0.5625	0.375	0.0625	0	0	0	0	0
Catergorical/proportion 'left'	99.99	8	0.8125	0.75	0.6875	0.4375	0.3125	0.1875	0.125	0	0
Catergorical/proportion 'left'	99.99	9	0.8125	0.5625	0.5	0.1875	0	0	0	0.0625	0
Catergorical/proportion 'left'	99.99	10	0.75	0.6875	0.1875	0.1875	0.0625	0	0	0.0625	0
Catergorical/proportion 'left'	99.99	11	1	1	0.75	0.25	0.125	0	0	0.0625	0
Catergorical/proportion 'left'	99.99	12	0.875	0.625	0.4375	0.1875	0.1875	0.0625	0.0625	0	0
Catergorical/proportion 'left'	99.99	13	1	0.875	0.8125	0.5	0.0625	0	0.125	0.0625	0.25
Catergorical/proportion 'left'	99.99	14	1	0.8125	0.6875	0.375	0.125	0	0	0	0
Catergorical/proportion 'left'	99.99	15	0.9375	0.8125	0.375	0	0	0	0	0	0
Catergorical/proportion 'left'	99.99	16	0.75	0.6875	0.4375	0.125	0	0	0	0	0
Catergorical/proportion 'left'	99.99	17	0.875	0.625	0.5625	0.1875	0	0	0	0	0
Catergorical/proportion 'direct'	99.99	1	0.0625	0.25	0.4375	0.75	0.875	0.6875	0.5	0.125	0.0625
Catergorical/proportion 'direct'	99.99	2	0.25	0.4375	0.6875	1	0.875	0.75	0.5	0.375	0.125
Catergorical/proportion 'direct'	99.99	3	0	0.1875	0.375	0.625	0.9375	0.9375	0.4375	0	0.0625
Catergorical/proportion 'direct'	99.99	4	0.1875	0.1875	0.5625	0.75	0.9375	0.75	0.75	0.1875	0.1875
Catergorical/proportion 'direct'	99.99	5	0	0.3125	0.625	0.875	0.875	0.8125	0.5625	0.0625	0.125
Catergorical/proportion 'direct'	99.99	6	0	0.25	0.6875	0.9375	0.9375	0.9375	0.6875	0.75	0.1875
Catergorical/proportion 'direct'	99.99	7	0.0625	0.4375	0.625	0.9375	0.9375	0.625	0.625	0.1875	0.125
Catergorical/proportion 'direct'	99.99	8	0.125	0.1875	0.25	0.4375	0.5	0.625	0.5	0.375	0.1875
Catergorical/proportion 'direct'	99.99	9	0.1875	0.4375	0.5	0.8125	0.875	0.625	0.5625	0.0625	0
Catergorical/proportion 'direct'	99.99	10	0.25	0.3125	0.8125	0.8125	0.9375	0.875	0.625	0.4375	0.1875
Catergorical/proportion 'direct'	99.99	11	0	0	0.1875	0.75	0.6875	0.4375	0.1875	0.125	0.0625
Catergorical/proportion 'direct'	99.99	12	0.125	0.3125	0.5625	0.75	0.8125	0.75	0.3125	0.1875	0.0625
Catergorical/proportion 'direct'	99.99	13	0	0.0625	0.1875	0.5	0.9375	1	0.625	0.25	0.0625
Catergorical/proportion 'direct'	99.99	14	0	0.1875	0.3125	0.625	0.875	0.8125	0.5	0.0625	0.0625
Catergorical/proportion 'direct'	99.99	15	0.0625	0.1875	0.625	0.9375	0.9375	0.6875	0.25	0.0625	0
Catergorical/proportion 'direct'	99.99	16	0.25	0.3125	0.5	0.875	0.875	0.4375	0.3125	0.3125	0.0625
Catergorical/proportion 'direct'	99.99	17	0.125	0.375	0.4375	0.75	1	0.9375	0.8125	0.8125	0.5625
Catergorical/proportion 'right'	99.99	1	0	0.0625	0	0	0.125	0.3125	0.5	0.875	0.9375
Catergorical/proportion 'right'	99.99	2	0	0	0	0	0.0625	0.25	0.5	0.625	0.875
Catergorical/proportion 'right'	99.99	3	0	0	0	0.0625	0.0625	0.0625	0.5625	1	0.9375
Catergorical/proportion 'right'	99.99	4	0	0	0	0	0	0.25	0.25	0.8125	0.8125
Catergorical/proportion 'right'	99.99	5	0	0	0	0	0.125	0.1875	0.4375	0.9375	0.875
Catergorical/proportion 'right'	99.99	6	0	0	0	0	0	0.0625	0.3125	0.25	0.8125
Catergorical/proportion 'right'	99.99	7	0	0	0	0	0.0625	0.375	0.375	0.8125	0.875
Catergorical/proportion 'right'	99.99	8	0.0625	0.0625	0.0625	0.125	0.1875	0.1875	0.375	0.625	0.8125
Catergorical/proportion 'right'	99.99	9	0	0	0	0	0.125	0.375	0.4375	0.875	1
Catergorical/proportion 'right'	99.99	10	0	0	0	0	0	0.125	0.375	0.5	0.8125
Catergorical/proportion 'right'	99.99	11	0	0	0.0625	0	0.1875	0.5625	0.8125	0.8125	0.9375
Catergorical/proportion 'right'	99.99	12	0	0.0625	0	0.0625	0	0.1875	0.625	0.8125	0.9375
Catergorical/proportion 'right'	99.99	13	0	0.0625	0	0	0	0	0.25	0.6875	0.6875
Catergorical/proportion 'right'	99.99	14	0	0	0	0	0	0.1875	0.5	0.9375	0.9375
Catergorical/proportion 'right'	99.99	15	0	0	0	0.0625	0.0625	0.3125	0.75	0.9375	1
Catergorical/proportion 'right'	99.99	16	0	0	0.0625	0	0.125	0.5625	0.6875	0.6875	0.9375
Catergorical/proportion 'right'	99.99	17	0	0	0	0.0625	0	0.0625	0.1875	0.1875	0.4375
